# Supplementary material for: Thermogelling Behaviors of Aqueous Poly(N-Isopropylacrylamide-co-2-Hydroxyethyl Methacrylate) Microgel–Silica Nanoparticle Composite Dispersions
Source: Materials (Basel). 2021 Mar 4;14(5):1212. doi: 10.3390/ma14051212 (PMC7961736; doi:10.3390/ma14051212)
Supplement: Supplementary file 1 [file materials-14-01212-s001.zip]

Archive with 3 entries (3 files):
- Supporting Movie S1.avi
- Supporting Movie S2.avi
- materials-1104913 SM final.docx
